# Supplementary material for: Cyclodextrin-Based Systems of Cetraria islandica Extracts: A Novel Approach to Improve Solubility and Biological Activity of Lichen-Derived Natural Products
Source: Molecules. 2025 Jul 29;30(15):3182. doi: 10.3390/molecules30153182 (PMC12348940; doi:10.3390/molecules30153182)
Supplement: Supplementary file 1 [file molecules-30-03182-s001.zip]

Archive with 1 entries (1 files):
- molecules-3660521-supplementary.pdf
